# Supplementary material for: The Prediction of Clinical Mastitis in Dairy Cows Based on Milk Yield, Rumination Time, and Milk Electrical Conductivity Using Machine Learning Algorithms
Source: Animals (Basel). 2024 Jan 28;14(3):427. doi: 10.3390/ani14030427 (PMC10854744; doi:10.3390/ani14030427)
Supplement: Supplementary file 1 [file animals-14-00427-s001.zip]

Archive with 1 entries (1 files):
- animals-2847029-SI.pdf
